# Supplementary material for: Anti-Atopic Dermatitis Effects of Abietic Acid Isolated from Rosin under Condition Optimized by Response Surface Methodology in DNCB-Spread BALB/c Mice
Source: Pharmaceuticals (Basel). 2023 Mar 7;16(3):407. doi: 10.3390/ph16030407 (PMC10054120; doi:10.3390/ph16030407)
Supplement: Supplementary file 1 [file pharmaceuticals-16-00407-s001.zip]

Archive with 1 entries (1 files):
- pharmaceuticals-2240666-supplementary.pdf
